# Supplementary material for: Effects of different types and doses of whey protein on the physiological and intestinal flora in D-galactose induced aging mice
Source: PLoS One. 2021 Apr 15;16(4):e0248329. doi: 10.1371/journal.pone.0248329 (PMC8049228; doi:10.1371/journal.pone.0248329)
Supplement: S1 Table — (XLSX) [file pone.0248329.s004.xlsx]

## Sheet: Sheet1
#Sample_name	Raw_reads(#)	Clean_Reads(#)	Base(nt)	AvgLen(nt)	Q20	GC%	Effective%
C1	85258	80230	34131152	425	85.27	52.42	94.1
C2	82143	80105	33363550	416	82.4	50.7	97.52
C3	85694	80041	34230984	427	87.97	52.19	93.4
NS1	83258	80062	32926962	411	83.31	48.22	96.16
NS2	86822	80288	34089236	424	83.51	51.8	92.47
NS3	83455	80216	34312492	427	82.55	52.05	96.12
Vc1	86899	80101	33718226	420	85.7	51.34	92.18
Vc2	61732	56988	24087493	422	84.49	51.62	92.32
Vc3	64547	59765	25152054	420	82.66	51.49	92.59
CWPL1	78687	74945	31271727	417	81.86	51.01	95.24
CWPL2	67332	65318	27333897	418	82.96	50.55	97.01
CWPL3	81930	78565	32475618	413	82.36	52.69	95.89
CWPM1	84682	80033	34148089	426	88.48	51.92	94.51
CWPM2	83638	80153	33754788	421	82.47	51.71	95.83
CWPM3	82422	80040	33480012	418	83.97	50.76	97.11
CWPH1	86206	80094	33514622	418	83.47	51.14	92.91
CWPH2	84939	80066	33078293	413	81.16	50.78	94.26
CWPH3	83257	80096	33298577	415	82.9	51.94	96.2
GWPL1	83183	80065	33640658	420	83.17	50.69	96.25
GWPL2	82931	80072	33838600	422	85.21	51.9	96.55
GWPL3	85594	80126	34054658	425	85.37	53.18	93.61
GWPM1	86927	80170	34237584	427	88.72	51.23	92.23
GWPM2	86262	80116	33839317	422	83.8	50.88	92.88
GWPM3	83034	80047	34250505	427	81.91	52.87	96.4
GWPH1	82207	80010	33379940	417	84.53	46.11	97.33
GWPH2	84147	80219	33683195	419	85	51.96	95.33
GWPH3	86847	80246	33909809	422	80.95	51.25	92.4
